# Supplementary material for: Investigation of Antimicrobial and Anti-Inflammatory Efficacy of Newly Synthesized Pyrogallol-Coumarin Hybrids: In Vitro and In Silico Studies
Source: Pharmaceutics. 2024 Nov 18;16(11):1472. doi: 10.3390/pharmaceutics16111472 (PMC11597774; doi:10.3390/pharmaceutics16111472)
Supplement: Supplementary file 1 [file pharmaceutics-16-01472-s001.zip]

Archive with 1 entries (1 files):
- pharmaceutics-3291651-supplementary.pdf
